# Supplementary material for: A multivariate blood metabolite algorithm stably predicts risk and resilience to major depressive disorder in the general population
Source: eBioMedicine. 2023 Jun 14;93:104643. doi: 10.1016/j.ebiom.2023.104643 (PMC10275706; doi:10.1016/j.ebiom.2023.104643)
Supplement: Supplementary Code [file mmc16.txt]

# randomForest script with CV and repetition in R

# set working directory
setwd()

# set random number seed
set.seed(34)

# load required packages
library(randomForest)
library(tcltk)
library(pROC)
library(caret)
library(ggplot2)
library(reshape2)
library(Hmisc)

Data <- # read in matched retrospective cohort: individuals with a retrospective ICD10-coded diagnosis of MDD & matched resilient controls
        # each row corresponds to an individual
        # column 1 is the unique participant ID
        # Column 2 is class (0 = resilient, 1 = MDD)
        # All subsequent columns correspond to the predictor variables


# shuffle the order of participants prior to selection of training and test data.
Data2 <- Data[sample(nrow(Data)),]

# select the percentage of individuals to be used in the training set, expresssed as a decimal.
pct <- 0.9

#assign training and independent test sets
Data2.train <- Data2[sample(nrow(Data2),round(dim(Data2)[1]*pct)),]
Data2.finaltest <- subset(Data2, !Data2$f.eid %in% Data2.train$f.eid)
Data2.train$Class <- as.factor(Data2.train$Class)
Data2.finaltest$Class <- as.factor(Data2.finaltest$Class)

### perform INTERNAL 10-fold cross-validation with 10x repetition on the TRAINING set
Class.0 <- subset(Data2.train,Data2.train$Class=="0")
Class.1 <- subset(Data2.train,Data2.train$Class=="1")

# set iter to 10 for 10-fold cross validation
iter<-10

# set iter2 to 10 to repeat size matching (if case and control cohorts contain a different number of participants) and shuffling 10 times
iter2<-10

# create blank data frames to save auc
auc.model<-matrix(NA,iter2,iter)
auc.rand<-matrix(NA,iter2,iter)

# create blank data frames to save all calculations
Acc<-matrix(NA,iter2,iter)
Sens<-matrix(NA,iter2,iter)
Spec<-matrix(NA,iter2,iter)
# create blank data frames to save all calculations of random permuted models
Acc.rand<-matrix(NA,iter2,iter)
Sens.rand<-matrix(NA,iter2,iter)
Spec.rand<-matrix(NA,iter2,iter)

# how many trees do you want to use?
ntrees <- 500

# create matrix to hold error rates per number of trees used in random forest
OOB_ERROR <- matrix(NA,ncol=ntrees,nrow=iter2)

# record time at start of cross-validation
start_time <- Sys.time()

# set progress bar for cross-validation
pb <- tkProgressBar(title = "progress bar", min = 0,max = iter2*iter, width = 300)

for (k in 1:iter2){
  # select random subset from controls
  Class.1.subset<-Class.1[sample(nrow(Class.1),dim(Class.0)[1]),]
  X_scaled <- rbind(Class.1.subset,Class.0)
  Y <- Data2.train$Class
  
  # temporary matrix to store error for iter2 cross-validation
  ERROR_iter <- matrix(NA,ncol=ntrees,nrow=iter)
 
  # Create a column of random numbers (1 & 2) called rand for the permutation test
  X_scaled$rand<-sample(1:2,dim(X_scaled)[1],replace=T)
  X_scaled$rand<-as.factor(X_scaled$rand)
  
  # randomly shuffle the rows ready to select training and test sets
  X_scaled<-X_scaled[sample(nrow(X_scaled)),]
  
  # define the number of folds for 10-fold cross validation
  folds <- cut(seq(1,nrow(X_scaled)),breaks=iter,labels=FALSE)
  
  # the second for-loop performs the 10-fold cross validation using the 10 test sets
  for(i in 1:iter){
    
    # select all rows with a fold value of i
    testIndexes <- which(folds==i,arr.ind=TRUE)
    # these become the test set
    X.test <- X_scaled[testIndexes, ]
    # all other rows become the training set
    X.train <- X_scaled[-testIndexes, ]
    
    # create an initial, dummy randomForest object using the internal training set
    rf.train <- randomForest(X.train[,3:length(Data)],as.factor(X.train$Class),ntree=ntrees)
    
    # identify key predictor variables (named as keyvars) based on the mean decrease in Gini coefficient
    importance_train <- as.data.frame(importance(rf.train))
    importance_train$labels <- rownames(importance_train)
    importance_train <- importance_train[order(-importance_train[,1]),]

    # obtain the top 5% of the predictor variables as ranked by importance
    keyvars <- rownames(importance_train[1:20,])

    # create a new randomForest object using only the feature-selected important variables (keyvars)
    rf.train <- randomForest(X.train[,c(keyvars)],as.factor(X.train$Class),ntree=ntrees)
    
    # create a RF using the random column as the Y vector (the randomly permuted model)
    rf.rand <- randomForest(X.train[,c(keyvars)],as.factor(X.train$rand),ntree=ntrees)
    
    
    # predict the test set from the internal cross validation using the training model and the random model
    X.test$prediction <- predict(rf.train, X.test[,c(keyvars)], type="prob")[,2]
    X.test$predrand <- predict(rf.rand,X.test[,c(keyvars)], type = "prob")[,2]
    
    X.test$predclass <- ifelse(X.test$prediction>0.5,1,0)
    X.test$predrandclass <- ifelse(X.test$predrand>0.5,2,1)
    

    Pred <- as.table(rbind(c(sum(X.test$Class==0 & X.test$predclass==0),sum(X.test$Class==0 & X.test$predclass==1)), c(sum(X.test$Class==1 & X.test$predclass==0),sum(X.test$Class==1 & X.test$predclass==1))))
    dimnames(Pred) <- list(ref = c("0", "1"), predicted = c("0", "1"))
    Predrand <- as.table(rbind(c(sum(X.test$rand==1 & X.test$predrandclass==1),sum(X.test$rand==1 & X.test$predrandclass==2)), c(sum(X.test$rand==2 & X.test$predrandclass==1),sum(X.test$rand==2 & X.test$predrandclass==2))))
    dimnames(Predrand) <- list(ref = c("1", "2"), predicted = c("1", "2"))
    
    # calculate receiver operating characteristic area under curve predictions 
    try(auc.model[k,i] <- as.numeric(roc(X.test$Class,X.test$prediction, direction = "<")$auc))
    try(auc.rand[k,i] <- as.numeric(roc(X.test$rand,X.test$predrand, direction = "<")$auc))
    
    # calculate accurarcy, sensitivity and specificity for each k-fold training/test pairs and save to a vector of length iter
    Acc[k,i]<-(((Pred[1,1]+Pred[2,2])/(Pred[1,2]+Pred[2,1]+Pred[1,1]+Pred[2,2])))
    if (Pred[1,1]+Pred[1,2]>0){
      Sens[k,i]<-((Pred[1,1]/(Pred[1,1]+Pred[1,2])))
    } else{
      Sens[k,i]<-NA
    }
    
    if (Pred[2,1]+Pred[2,2]>0){
      Spec[k,i]<-((Pred[2,2]/(Pred[2,1]+Pred[2,2])))
    } else{
      Spec[k,i]<-NA
    }
    
    # calculate and save the metrics for the random (null) model
    Acc.rand[k,i]<-(((Predrand[1,1]+Predrand[2,2])/(Predrand[1,2]+Predrand[2,1]+Predrand[1,1]+Predrand[2,2])))
    if (Predrand[1,1]+Predrand[1,2]>0){
      Sens.rand[k,i]<-((Predrand[1,1]/(Predrand[1,1]+Predrand[1,2])))
    } else{
      Sens.rand[k,i]<-NA
    }
    
    if (Predrand[2,1]+Predrand[2,2]>0){
      Spec.rand[k,i]<-((Predrand[2,2]/(Predrand[2,1]+Predrand[2,2])))
    } else{
      Spec.rand[k,i]<-NA
    }
        
    # retrieve error metric from the RF object
    ERROR_iter[i,] <- rf.train$err.rate[,1]
    
    # retrieve the important variables from each loop
    nam<-paste("VIP",k,i,sep="_")
    assign(nam,importance(rf.train))
    
    # update progress bar
    setTkProgressBar(pb, i*k, label=paste( round(((i+iter*k-iter)/(iter*iter2))*100, 0),"% done"))
  
  # loop back to repeat internal 10-fold cross-validation
  }
  
  # add the mean of each column from the iter matrix to the main matrix using rows k (1:iter2)
  OOB_ERROR[k,] <- colMeans(ERROR_iter)

  # complete internal cross validation
}

# close the progres bar
close(pb)

# report running time for cross validation
end_time <- Sys.time()
run_time <- end_time - start_time
run_time

# generate a random forest model using the full training set 
rf.alldata <- randomForest(Data2.train[,3:length(Data)],as.factor(Data2.train$Class),ntree=ntrees)
importance_train <- as.data.frame(importance(rf.alldata))
importance_train$labels <- rownames(importance_train)
importance_train <- importance_train[order(-importance_train[,1]),]
keyvars <- rownames(importance_train[1:20,])
rf.alldata <- randomForest(Data2.train[,c(keyvars)],as.factor(Data2.train$Class),ntree=ntrees,proximity = TRUE)

# predict the independent test set left out of the cross-validation using the training set
Data2.finaltest$prediction <- predict(rf.alldata, Data2.finaltest[,c(keyvars)], type="prob")[,2]
Data2.finaltest$predclass <- ifelse(Data2.finaltest$prediction > 0.5, 1, 0)
Data2.finaltest$predclass <- as.factor(Data2.finaltest$predclass)

# predict the matched prospective cohorts 
#load matched prospective cohorts as "Data"
Data$prediction <- predict(rf.alldata, Data[,c(keyvars)], type="prob")[,2]
Data$predclass <- ifelse(Data$prediction > 0.5, 1, 0)
Data$predclass <- as.factor(Data$predclass)

# © Copyright Daniel Radford-Smith, United Kingdom. All rights reserved.
